# Supplementary material for: Automatic detection of circulating tumor cells in darkfield microscopic images of unstained blood using boosting techniques
Source: PLoS One. 2018 Dec 13;13(12):e0208385. doi: 10.1371/journal.pone.0208385 (PMC6292606; doi:10.1371/journal.pone.0208385)
Supplement: S1 Dataset — (ZIP) [file pone.0208385.s001.zip]

Archive with 7 entries (6 files):
- Dataset/
- Dataset/DLD-1_DF.png
- Dataset/DLD-1_fluorescence.png
- Dataset/Hs578T_DF.png
- Dataset/Hs578T_fluorescence.png
- Dataset/MCF-7_DF.png
- Dataset/MCF-7_fluorescence.png
